# Supplementary material for: COVID-19 School vs. Community-Based Outbreak Trends among New Jersey K–12 Schools during the 2020–2021 School Year
Source: Int J Environ Res Public Health. 2022 Jul 29;19(15):9285. doi: 10.3390/ijerph19159285 (PMC9367846; doi:10.3390/ijerph19159285)
Supplement: Supplementary file 1 [file ijerph-19-09285-s001.zip]

Archive with 1 entries (1 files):
- ijerph-1838039-supplementary.pdf
